# Supplementary material for: In vitro–transcribed guide RNAs trigger an innate immune response via the RIG-I pathway
Source: PLoS Biol. 2018 Jul 16;16(7):e2005840. doi: 10.1371/journal.pbio.2005840 (PMC6049001; doi:10.1371/journal.pbio.2005840)
Supplement: S1 Data — (XLSX) [file pbio.2005840.s008.xlsx]

## Sheet: Fig 1A
IFNb fold activation over mock transfected								ISG15 fold activation over mock transfected
nM	-Cas9			+Cas9				nM	-Cas9			+Cas9
	rep 1	rep 2	rep 3	rep 1	rep 2	rep 3			rep 1	rep 2	rep 3	rep 1	rep 2	rep 3
0.1	0.416691	0.387746	0.507336	2.26971	3.68151	4.37249		0.1	1.89141	1.01559	1.54044	1.54335	2.59994	3.12312
1	41.8384	15.206	17.758	48.8002	32.9061	51.5399		1	12.8215	12.7395	24.8392	29.9195	39.1575	29.4216
10	1729.57	2264.91	1421.54	2285.26	2792.85	1593.8		10	211.677	418.097	317.34	398	651.726	423.225
100	3895.63	4833.4	4527.35	4052.54	4081.27	4068.26		100	518.426	466.365	547.989	731.84	677.849	721.534

## Sheet: Fig 1B
	IFNb - fold activation over mock
	sgRNA	Sendai Virus	HCV PAMP
rep 1	1329.62	545.754	1316.87
rep 2	1390.16	1008.67	1439.74
rep 3	1151.52	696.814	1445.65

## Sheet: Fig 1C
		IFNb - fold activation over mock transfected
	hours post transfection	Lipo2000			RNAiMAX			Nucleofection
	0	0.796606	1.37451	0.828883	1.14353	1.34056	0.515902	0.730464	1.54725	0.72229
	6	61103.7	7357.09	46172.5	12749.9	5519.09	11780	45.1429	58.448	50.6536
	24	56268.1	16628.4	13684.4	1326.21	4347.05	10238.2	9.42245	4.28372	7.67455
	48	1705.29	1800.59	1499.26	3514.59	10654.3	27642.6	1.06201	1.50473	1.34901
		ISG15 - fold activation over mock transfected
	hours post transfection	Lipo2000			RNAiMAX			Nucleofection
	0	1.03899	0.660559	1.30045	1.61823	0.905999	0.475769	0.921302	0.998184	1.08051
	6	1249.58	1364.68	1475.86	673.888	1289.55	603.842	358.934	422.495	397.343
	24	1358.77	5232.34	11304.7	3887.18	1960.02	2442.47	324.131	326.907	330.247
	48	10506.5	11045.3	10241.7	8776.64	11628	10538.6	17.8005	21.6557	21.3544

## Sheet: Fig 2A
	IFNb - fold activation over mock transfected for each cell line
	HEK293T	HEK293	HeLa	Jurkat	HCT116	HepG2	K562
Rep1	13379.3	328.779	200.903	116.567	80.5955	66.941	0
Rep2	10790.3	353.356	313.998	80.6294	119.634	32.3916	0
Rep3	7969.39	712.836	250.403	155.314	83.2135	70.9092	0
	DDX58 - fold activation over mock transfected for each cell line
	HEK293T	HEK293	HeLa	Jurkat	HCT116	HepG2	K562
Rep1	416.305	24.777	265.52	2.06038	6.71731	13.594	0.475301
Rep2	350.56	22.5896	327.254	1.90739	6.74081	7.62941	0.566156
Rep3	341.274	26.6903	287.64	1.39306	7.29328	10.9851	0.629343
	IFIH1 - fold activation over mock transfected for each cell line
	HEK293T	HEK293	HeLa	Jurkat	HCT116	HepG2	K562
Rep1	318.195	7.49518	34.503	4.16729	3.36991	26.3891	0.999167
Rep2	273.338	7.4218	46.4071	2.35792	3.40523	20.1049	0.533992
Rep3	241.475	8.59224	39.6085	3.85335	3.21864	24.8499	0.300743

## Sheet: Fig 2C
	IFNb - fold activation over mock transfected
		RIG-I KOs
	WT	#1	#2	#5	p-value
Rep1	389.564	0.914326	1.49226	0	7.67471e-05
Rep2	768.028	1.60617	1.69619	0
Rep3	638.449	1.03333	0.774937	0
	IFNb - fold activation over mock transfected
		MDA5 KOs
	WT	#1	#3	#5	p-value
Rep1	389.564	197.431	534.812	551.539	0.357529
Rep2	768.028	117.715	669.522	492.446
Rep3	638.449	269.733	740.426	586.955
	IFNb - fold activation over mock transfected
		MAVS kOs
	WT	#2	#3	#4	p-value
Rep1	389.564	1.1259	1.02657	1.47039	1.08801e-06
Rep2	768.028	0.948095	0.799768	0.418241
Rep3	638.449	1.93412	0.748051	1.34607

## Sheet: Fig 3A
	IFNb. - fold activaion over mock transfected
	gRNA1	gRNA2	gRNA3	gRNA4	gRNA5	gRNA6	gRNA7	gRNA8	gRNA9	gRNA10	gRNA11
Rep1	1794.27	296.4	409.051	459.56	118.236	93.5767	81.7467	45.376	18.0037	12.7302	1.02194
Rep2	276.334	343.486	131.182	59.2952	75.8494	69.0503	11.062	16.058	11.9597	4.65024	1.38924
Rep3	546.022	901.335	139.565	66.2107	141.034	159.553	11.2306	10.2153	7.34982	6.73137	2.12447

## Sheet: Fig 3B
	ISG15 - fold activation over mock transfected
	gRNA1	gRNA3	gRNA6	gRNA8	gRNA11
Rep1	238.691	189.087	247.196	263.029	118.722
Rep2	198.357	232.827	202.806	222.605	124.8

## Sheet: Fig 3C
	IFNb - fold activation over mock transfected
	synthetic	IVT	CIP	SAP	PP	Fast AP
Rep1	0.544712	978.718	8.92408	480.615	530.975	17.08
Rep2	1.33033	820.154	7.55883	579.522	529.075	16.9077
Rep3	0.929523	964.491	3.28178	423.113	530.735	21.4842

## Sheet: Fig 3D
	Viability % in HSPCs
		no RNP			Cas9	dCas9
	Rep1	83.3333	Synthetic	Rep1	88.2353	85
	Rep2	87.5912		Rep2	89.6825	90.4762
			IVT	Rep1	74.0157	58.5227
				Rep2	70.1754	61.5385
					IVT vs. Synthetic
					Significant?	P value	Mean1	Mean2
				Cas9	*	0.0144858	88.9589	72.0956
				dCas9	*	0.0124894	87.7381	60.0306

## Sheet: Fig 3E
		RIG-I - fold activation over mock transfected
		Cas9		dCas9				Cas9 vs. dCas9
		Rep1	Rep2	Rep1	Rep2				Significant?	P value	Mean1	Mean2	Difference	SE of difference	t ratio	df
	Syn	2.0786	1.66498	2.41694	3.39478			Syn	ns	0.19078	1.87179	2.90586	-1.03407	0.530863	1.94791	2
	IVT	16.3267	19.539	20.3041	31.9115			IVT	ns	0.307494	17.9329	26.1078	-8.17492	6.02184	1.35755	2
		ISG15 - fold activation over mock transfected
		Cas9		dCas9				Cas9 vs. dCas9
		Rep1	Rep2	Rep1	Rep2				Significant?	P value	Mean1	Mean2	Difference	SE of difference	t ratio	df
	Syn	2.87909	3.16773	2.19972	3.04693			Syn	ns	0.46565	3.02341	2.62332	0.400089	0.447515	0.894023	2
	IVT	202.323	242.57	117.882	152.547			IVT	ns	0.0815199	222.447	135.215	87.2321	26.5584	3.28454	2

[truncated: 3 more sheets: Fig 3F, Fig 3G, S3 Fig]
